# Supplementary material for: Challenging the Wine Component in Mediterranean Diet Scores: Cognitive Outcomes in Portuguese Adults at High Risk of Dementia
Source: Nutrients. 2025 Nov 15;17(22):3576. doi: 10.3390/nu17223576 (PMC12655420; doi:10.3390/nu17223576)
Supplement: Supplementary file 1 [file nutrients-17-03576-s001.zip]

Archive with 1 entries (1 files):
- nutrients-3937315-supplementary.pdf
